# Supplementary material for: Rev-RRE activity modulates HIV-1 replication and latency reactivation: Implications for viral persistence and cure strategies
Source: PLoS Pathog. 2025 May 15;21(5):e1012885. doi: 10.1371/journal.ppat.1012885 (PMC12080775; doi:10.1371/journal.ppat.1012885)
Supplement: S1 Table — (XLSX) [file ppat.1012885.s007.xlsx]

## Sheet: Fig 1 B
p24 ELISA Data (Panel B) Amount of p24 antigen (ng/mL) calculated from OD values using a standard curve. Data represent mean values from duplicate readings collected across multiple time points in three independent experiments. Summary tables include p24 concentration, time points (Days).
			Days post-infection	NLRev_IRES_Nef					NL4-3				Uninfected SupT1
			0	0.1	0.1	0.1			0.1	0.1	0.1		0.1	0.1	0.1
			1	0.1	0.1	0.1			0.1	0.1	0.1		0.1	0.1	0.1
			2	0.1	0.1	0.1			0.1	0.1	0.1		0.1	0.1	0.1
			3	0.1	0.1	0.1			0.1	0.1	0.1		0.1	0.1	0.1
			4	1.25322	2.40645	2.49083			0.661755	1.22351	1.43263		0.1	0.1	0.1
			5	10.1244	13.7197	12.8091			0.887011	6.49527	4.50014		0.1	0.1	0.1
			6	19.0475	27.2483	23.9479			15.8318	21.5228	19.6243		0.1	0.1	0.1
			7	107.921	138.191	123.557			120.501	103.959	112.841		0.1	0.1	0.1
			8	1058.1	829.125	943.611			1058.1	647.564	853.508		0.1	0.1	0.1
			9	1825.45	1676.06	1751.68			876.926	1069.38	973.83		0.1	0.1	0.1
			10	2621.49	2897.17	2760.1			2264.77	2067.36	2166.17		0.1	0.1	0.1

## Sheet: Fig 1C
Western Blot Intensity Data (Panels C & D) Densitometry values of p24 and Nef protein bands from Western blot analysis (Panel C) were used to generate Quantified band intensities values (Signal). These values were used to generate bar graphs in Panel D. Data analyzed using an unpaired t-test.
					Nef			p24
				NL4-3	0.536651	0.641718	0.590185	7.63524	5.01197	6.32461
				NLRev_IRES_Nef	1.30266	1.35688	1.33077	4.76294	8.16553	6.46524

## Sheet: Fig 1F
Flow Cytometry Data for CD4 Expression (Panels E & F) Median Fluorescence Intensity (MFI) values for CD4 expression in infected cells. Data are quantified from flow cytometry analysis, comparing CD4 levels in NL4-3, NLRev_IRES_Nef, and Nef-negative virus-infected cells. Unpaired t-test was used to compare CD4 expression in infected cells relative to Nef-negative virus controls. Data is from 3 Exp…	NL4-3	NLRev_IRES_Nef	(Nef-)NL4-3
	1374	782	4328
	1469	822	4332
	1191	549	4570
