# Supplementary material for: Rev-RRE activity modulates HIV-1 replication and latency reactivation: Implications for viral persistence and cure strategies
Source: PLoS Pathog. 2025 May 15;21(5):e1012885. doi: 10.1371/journal.ppat.1012885 (PMC12080775; doi:10.1371/journal.ppat.1012885)
Supplement: S2 Table — (XLSX) [file ppat.1012885.s008.xlsx]

## Sheet: Fig 2A
This dataset contains the experimental data used to generate Figure 2, which compares the replication efficiency of HIV constructs with low (8-GRev_IRES_Nef) and high (9-GRev_IRES_Nef) Rev functional activity in SupT1 cells. p24 ELISA Data (Panel A) p24 antigen levels (ng/mL) calculated from OD readings using a standard curve. Mean values derived from duplicate readings at multiple time points ac…				Days post-infection	8-GRev_IRES_Nef			9-GRev_IRES_Nef			NLRev_IRES_Nef			Uninfected SupT1
				0	0.1	0.1	0.1	0.1	0.1	0.1	0.1	0.1	0.1	0.1	0.1	0.1
				1	0.1	0.1	0.1	0.1	0.1	0.1	0.1	0.1	0.1	0.1	0.1	0.1
				2	0.1	0.1	0.1	0.1	0.1	0.1	0.1	0.1	0.1	0.1	0.1	0.1
				3	0.1	0.1	0.1	5.16283	3.97187	6.36607	1.42694	1.27514	2.58623	0.1	0.1	0.1
				4	2.87417	0.1	13.2385	19.9527	11.9589	27.159	5.99018	3.86078	14.1502	0.1	0.1	0.1
				5	6.91615	1.54039	60.2371	68.5979	33.1712	144.688	16.6138	12.9429	88.9182	0.1	0.1	0.1
				6	47.2248	4.6418	127.531	456.92	140.016	294.378	142.458	27.997	256.862	0.1	0.1	0.1
				7	195.13	11.7222	193.837	1036.39	1050.57	1022.22	782.892	206.158	1300.92	0.1	0.1	0.1
				8	152.543	59.8466	245.239	1083.89	1112	1055.78	1225.62	1051.75	1399.49	0.1	0.1	0.1

## Sheet: Fig 2C
Western Blot Intensity Data (Panels B & C) Values are densitometry quantification of Nef and p24, normalized to beta-tubulin signal for relative expression analysis. Data were used for generating panel C bar graphs, with statistical analysis using an unpaired t-test.	group	Nef			p24
	8-GRev_IRES_Nef	0.925123	0.932447	0.953799	1.39727	1.3286	1.36193
	9-GRev_IRES_Nef	1.13508	1.11339	1.12323	4.18263	3.4503	3.81547
	NLRev_IRES_Nef	1.18838	1.16931	1.18784	2.93142	2.66984	2.79963

## Sheet: Fig 2E
Flow Cytometry Data for CD4 Expression (Panels D & E) Mean Fluorescence Intensity (MFI) values for CD4 expression in infected SupT1 cells (day 8). Data comparing CD4 downmodulation in 8-GRev_IRES_Nef, 9-GRev_IRES_Nef, and NLRev_IRES_Nef to the Nef-negative control. Unpaired t-test analysis relative to Nef-negative virus-infected cells.		Replicate	8-GRev_IRES_Nef	9-GRev_IRES_Nef	NLRev_IRES_Nef	(Nef-)NL4-3
		1	1185	1374	1007	4616
		2	1252	1469	1155	5081
		3	1106	1191	867	4418

## Sheet: Fig 2G
PCR Data for Proviral DNA Competition Assay (panel G) Quantification of relative proviral DNA levels, expressed as the ratio of 9-GRev_IRES_Nef to 8-GRev_IRES_Nef at each time point. Statistical analysis performed using an unpaired t-test.					Day	8-GRev_IRES_Nef				9-GRev_IRES_Nef
					1	45.6647	57.0836	52.2902		54.3353	42.9164	49.2898
					3	24.3563	20.365	23.0036		75.6437	79.635	77.9954
					5	31.4688	29.5724	31.0516		68.5312	70.4275	69.9474
					7	34.6734	31.9219	28.5183		65.3266	69.0771	71.4817
