# Supplementary material for: Rev-RRE activity modulates HIV-1 replication and latency reactivation: Implications for viral persistence and cure strategies
Source: PLoS Pathog. 2025 May 15;21(5):e1012885. doi: 10.1371/journal.ppat.1012885 (PMC12080775; doi:10.1371/journal.ppat.1012885)
Supplement: S3 Table — (XLSX) [file ppat.1012885.s009.xlsx]

## Sheet: Fig 3 A
p24 ELISA Data for Viral Replication (Panels A) p24 antigen levels (ng/mL) calculated from OD readings using a standard curve. Data is Extended replication kinetics data for 8-GRev_IRES_Nef and 9-GRev_IRES_Nef viruses over time. Mean values derived from duplicate readings collected across three independent experiments. Statistical analyses include mean ± SEM and relevant comparisons.
Days post-infection	8-GRev_IRES_Nef				9-GRev_IRES_Nef
0	0.1	0.1	0.1		0.1	0.1	0.1
1	0.1	0.1	0.1		0.1	0.1	0.1
2	0.1	0.1	0.1		0.1	0.1	0.1
3	0.1	0.1	0.1		5.16283	3.97187	6.36607
4	2.87417	0	13.2385		19.9527	11.9589	27.159
5	6.91615	1.54039	60.2371		68.5979	33.1712	144.688
6	47.2248	4.6418	127.531		456.92	140.016	294.378
7	195.13	11.7222	193.837		1036.39	1050.57	1022.22
8	152.543	59.8466	245.239		1083.89	1112	1055.78
9	1694.73	837.035	888.59		2052.21	1175.85	1963.04
10	2124.34	984.136	1141.28		2860.68	1375.69	3227

## Sheet: Fig 3 C
p24 ELISA Data for Viral Replication (Panels C) p24 antigen levels (ng/mL) calculated from OD readings using a standard curve. Data is replication kinetics data for 8-GRev_IRES_Nef and 9-GRev_IRES_Nef viruses over time. Mean values derived from duplicate readings collected across different time points	Viral Stock Data
	Days post infection	8-GRev_IRES_Nef	9-GRev_IRES_Nef
	0	0	0
	4	0	2.79605
	8	253.974	943.198
	12	540.155	724.571
	16	247.917	343.926
