# Supplementary material for: Rev-RRE activity modulates HIV-1 replication and latency reactivation: Implications for viral persistence and cure strategies
Source: PLoS Pathog. 2025 May 15;21(5):e1012885. doi: 10.1371/journal.ppat.1012885 (PMC12080775; doi:10.1371/journal.ppat.1012885)
Supplement: S4 Table — (XLSX) [file ppat.1012885.s010.xlsx]

## Sheet: Fig 4A
8-GRev
Flow Cytometry Data for Dual-Color Reporter Assay (Panels A) GFP expression analysis in 293T cells co-transfected with: Wild-type NL4-3 RRE-HIV reporter C7214T-mutant RRE-HIV reporter and increasing 8-G Rev amount (ng). Values are GFP Mean Fluorescence Intensity (MFI) extracted from gated GFP⁺ cells. Unpaired t-test analysis performed with FDR correction for multiple comparisons	Rev amount (ng)	NL4-3-RRE			C7214T-RRE
	0	0	0	0	0	0	0
	50	954	907	935	1786	1862	2067
	100	1559	1618	1670	4235	4373	4612
	150	2056	2119	2209	6274	6187	6065
	200	3126	3117	3096	8945	8828	8657

## Sheet: Fig 4B
9-GRev
Flow Cytometry Data for Dual-Color Reporter Assay (Panels B) GFP expression analysis in 293T cells co-transfected with: Wild-type NL4-3 RRE-HIV reporter C7214T-mutant RRE-HIV reporter and increasing 9-G Rev amount (ng). Values are GFP Mean Fluorescence Intensity (MFI) extracted from gated GFP⁺ cells. Unpaired t-test analysis performed with FDR correction for multiple comparisons
	Rev amount (ng)	NL4-3-RRE			C7214T-RRE
	0	0	0	0	0	0	0
	50	12408	12923	12830	16717	16953	17119
	100	24039	24939	25658	33369	32457	32687
	150	36387	36155	37952	43247	42308	41198
	200	48272	47948	47233	52593	53592	52749

## Sheet: Fig 4C
p24 ELISA Data for Viral Replication Kinetics (Panels C) Values are p24 antigen levels (ng/mL) calculated from OD values over time using a standard curve. Viral replication kinetics of: 8-GRev_IRES_Nef vs. C7214T-mut8-GRev_IRES_Nef (Panel C)	Days post infection	C7214T-mut-8-GRev_IRES_Nef	Negative control	8-GRev_IRES_Nef
	0	0.01	0.01	0.01
	1	0.01	0.01	0.01
	2	0.01	0.01	0.01
	3	0.01	0.01	0.01
	4	3.87371	0.01	0.01
	5	18.2904	0.01	0.01
	6	211.746	0.01	5.58458
	7	1430.76	0.01	37.2702
	8	5405.24	0.01	145.733
	9	14916.9	0.01	2016.16

## Sheet: Fig 4D
p24 ELISA Data for Viral Replication Kinetics (Panels D) Values are p24 antigen levels (ng/mL) calculated from OD values over time using a standard curve. Viral replication kinetics of: 9-GRev_IRES_Nef vs. C7214T-mut9-GRev_IRES_Nef (Panel D)	Days post infection	C7214T-mut-9-GRev_IRES_Nef	Negative control	9-GRev_IRES_Nef
	0	0.01	0.01	0.01
	1	0.01	0.01	0.01
	2	0.01	0.01	0.01
	3	0.01	0.01	0.01
	4	4.71002	0.01	0.723098
	5	19.2567	0.01	5.61886
	6	147.848	0.01	34.3387
	7	427.294	0.01	409.325
	8	4085.88	0.01	1282.09
	9	7062.22	0.01	2786.56

## Sheet: Fig 4E
p24 ELISA Data for Viral Replication Kinetics (Panels E) Values are p24 antigen levels (ng/mL) calculated from OD values over time using a standard curve. Viral replication kinetics of: C7214T-mut8-GRev vs. 9-GRev_IRES_Nef (Panel E)	Days post infection	C7214T-mut-8-GRev_IRES_Nef	9-GRev_IRES_Nef	Uninfected SupT1
	0	0.01	0.01	0.01
	1	0.01	0.01	0.01
	2	0.01	0.01	0.01
	3	0.01	0.01	0.01
	4	3.87371	0.723098	0.01
	5	18.2904	5.61886	0.01
	6	211.746	34.3387	0.01
	7	1430.76	409.325	0.01
	8	5405.24	1282.09	0.01
	9	14916.9	2786.56	0.01
