# Supplementary material for: Rev-RRE activity modulates HIV-1 replication and latency reactivation: Implications for viral persistence and cure strategies
Source: PLoS Pathog. 2025 May 15;21(5):e1012885. doi: 10.1371/journal.ppat.1012885 (PMC12080775; doi:10.1371/journal.ppat.1012885)
Supplement: S5 Table — (XLSX) [file ppat.1012885.s011.xlsx]

## Sheet: Fig 5B
Alu-gag PCR Data for Integrated Provirus Quantification (Panel B). Data normalized to GAPDH and total genomic DNA (gDNA), expressed as relative proviral integration per 100 ng of gDNA. Unpaired t-test statistical analysis for comparisons between 8-GRev_IRES_Nef, 9-GRev_IRES_Nef, and NLRev_IRES_Nef.
	8-GRev_IRES_Nef			9-GRev_IRES_Nef			NLRev_IRES_Nef
	694.231	677.297	680.246	628.686	664.669	714.076	648.506	650.987	772.42

## Sheet: Fig 5C
Days post infection	NLRev_IRES_Nef + LRA		8-GRev_IRES_Nef + LRA		9-GRev_IRES_Nef + LRA		NLRev_IRES_Nef		8-GRev_IRES_Nef		9-GRev_IRES_Nef
0	0.1	0.1	0.1	0.1	0.1	0.1	0.1	0.1	0.1	0.1	0.1	0.1
3	0.1	0.1	0.1	0.1	0.1	0.1	0.1	0.1	0.1	0.1	0.1	0.1
4	0.1	0.1	0.1	0.1	0.1	0.1	0.1	0.1	0.1	0.1	0.1	0.1
5	0.1	0.1	0.1	0.1	0.1	0.1	0.1	0.1	0.1	0.1	0.1	0.1
6	0.1	0.1	0.1	0.1	0.1	0.1	0.1	0.1	0.1	0.1	0.1	0.1
7	0.1	0.1	0.1	0.1	0.1	0.1	0.1	0.1	0.1	0.1	0.1	0.1
10	3.96625	5.88338	0.835424	0.845352	11.2156	8.99181	0.1	0.1	0.1	0.1	0.1	0.1
12	43.0912	37.1701	5.93099	6.0614	127.668	93.7622	0.1	0.1	0.1	0.1	0.1	0.1
14	75.3285	62.0964	13.3422	13.5069	179.499	182.398	0.1	0.1	0.1	0.1	0.1	0.1
17	217.182	164.557	13.8287	14.0001	447.296	416.798	0.1	0.1	0.1	0.1	0.1	0.1
p24 antigen levels (pg/mL) measured over time following LRA treatment (PHA + IL-2) or no treatment. Duplicate p24 readings from two independent experiments. Time course dataset for reactivation kinetics. The plotted values represent corrected concentrations that account for the residual 50 µL of supernatant left behind after each media change, ensuring an accurate representation of cumulative vir…

## Sheet: Fig 5F
Days post activation	8-GRev_IRES_Nef_+PHA/IL2						9-GRev_IRES_Nef_+PHA/IL2						8-GRev_IRES_Nef_+DMSO						9-GRev_IRES_Nef_+DMSO
0	0.075965	0	0.119965	0.27323	0.286785	0.310465	0	0	0.05171	0.38211	0.061085	0.20868	0	0.02792	0.019215	0.454815	0.251115	0.28419	0.08587	0.049115	0.07279	0.30596	0.3404	0.48559
1	0.39789	0.133965	0.169785	0.641895	0.50378	0.5041	2.37841	5.00652	4.44987	2.97935	4.09948	4.99465	0.03672	0	0	0.234895	0.11282	0	0	0.111775	0.065525	0.481975	0.263755	0.54219
2	0.47828	0.407985	0.449455	0.813635	0.42363	0.51586	41.9654	36.8159	39.352	44.3372	41.6236	40.8601	0.058495	0.05559	0	0.053645	0.210615	0.69306	0.14181	0.06085	0.02421	0.16736	0.403335	0.263645
3	1.17196	1.11218	1.19238	3.15103	3.34832	2.69181	288.18	285.745	246.46	326.987	339.589	319.959	0	0.102105	0.133635	0.29928	0.244755	0.174415	0.06228	0.12135	0.082305	0.156185	0.147125	0.29335
4	2.16165	1.85318	1.81955	2.3675	3.80277	4.46983	396.733	392.229	398.832	569.804	565.283	634.662	0	0	0	0.41523	0.246745	0.625765	0.28979	0.03069	0.27252	0.163125	0.649855	0.109165
5	13.2365	13.7182	11.4263	10.947	11.958	10.8587	1136.84	934.809	935.629	1420.45	1501.78	1334.43	0	0	0.03686	0.94352	0.259725	0.165525	0.05712	0.00758	0.101105	0.12716	0.17312	0.35368
Viral RNA Quantification by qPCR (Panel F)
qPCR values for HIV-1 viral RNA quantification in culture supernatants following LRA treatment with AZT (to prevent reinfection).
Values derived from Ct data, which were used to calculate viral RNA levels based on a known standard curve for NL4-3 RNA.
Expressed as viral RNA copies per mL.
qPCR was performed in triplicate per experiment across two independent experiments.
