# Supplementary material for: Rev-RRE activity modulates HIV-1 replication and latency reactivation: Implications for viral persistence and cure strategies
Source: PLoS Pathog. 2025 May 15;21(5):e1012885. doi: 10.1371/journal.ppat.1012885 (PMC12080775; doi:10.1371/journal.ppat.1012885)
Supplement: S6 Table — (XLSX) [file ppat.1012885.s012.xlsx]

## Sheet: S1 Fig B 
	8GRev_IRES_NEF	(5831)(9GRev_IRES_Nef)	NLRev_IRES_Nef	NL4-3
	364.234	485.4	457.998	366.084
p24 ELISA Data from Transfection Supernatants (Panel B)
Values are p24 antigen levels (ng/mL) measured 48 hours post-transfection in 293T cell supernatants.
vales are mean of Duplicate readings per condition.

## Sheet: S1 Fig C
Days post-infection	8-GRev_IRES_Nef	9-GRev_IRES_Nef	NLRev_IRES_Nef	NL4-3	Uninfected SupT1
0	0.1	0.1	0.1	0.1	0.1
3	0.751631	2.58464	1.34052	1.85651	0.1
7	10.1782	33.0785	4.78621	361.908	0.1
10	360.596	815.019	26.2121	3068.78	0.1
14	812.183	1464.26	63.6557	1256.29	0.1
17	159.803	467.344	254.105	216.594	0.1
21	83.8308	327.339	540.224	84.9438	0.1
24	28.9799	179.783	211.733	29.5347	0.1
Initial Infection Kinetics in SupT1 Cells (Panel C)
p24 ELISA values (ng/mL) from SupT1 cell culture supernatants following infection with 100 ng p24-equivalent virus from transfected 293T supernatants.
Time-course data showing viral replication kinetics.

## Sheet: S1 Fig D
Day	8-GRev_IRES_Nef	9-GRev_IRES_Nef	Uninfected SupT1	NLRev_IRES_Nef	NL4-3
0	0	0	0	0	0
4	0	2.79605	0	2.20957	0
8	253.974	943.198	0	622.588	240.724
12	540.155	724.571	0	968.721	1053
16	247.917	343.926	0	359.19	515.477
Final Expanded Viral Stock Production (Panel D)
p24 ELISA values (ng/mL) from SupT1 cells infected with peak p24 stocks from (Panel C).

## Sheet: S2 Fig
This dataset contains the experimental data used to generate S2 Fig, which compares the replication efficiency of HIV constructs with low (8-GRev_IRES_Nef) and high (9-GRev_IRES_Nef) Rev functional activity in primary CD4+ T cells. p24 ELISA Data p24 antigen levels (pg/mL) were calculated from optical density readings using a standard curve. Mean values were derived from duplicate measurements at…		Days post infection	8-G_1	8-G_2	8-G_3	9-G_1	9-G_2	9-G_3	No_infection_1	No_infection_2	No_infection_3
		0	0.1	0.1	0.1	0.1	0.1	0.1	0.1	0.1	0.1
		3	316.435	325.769	321.102	1334.87	3134.31	3067.37	0.1	0.1	0.1
		5	303.694	310.209	306.951	1381.47	2552	2751.2925999999998	0.1	0.1	0.1
		7	151.222	252.32876000000002	201.77527999999998	276.295	2458.2	2877.05	0.1	0.1	0.1
		10	811.369	873.583	848.2660559999999	3621.04	4018.42	6040.82	0.1	0.1	0.1

## Sheet: S5 Fig
Day post activation	8-GRev_IRES_Nef_+PHA/IL2				8-GRev_IRES_Nef_+DMSO				9-GRev_IRES_Nef_+PHA/IL2				9-GRev_IRES_Nef_+DMSO
0	88.2353	91.6667	93.0233	91.1765	95.6522	94.1176	96	95.2381	94.7368	95.4545	95.122	93.9394	96.6667	96.5517	95	91.8919
1	97.2973	96.9697	95.4545	96.1538	93.9394	96.875	94.8718	94.7368	95.6522	91.6667	93.3333	93.9394	95.4545	93.3333	93.4783	91.1111
2	91.8919	93.1818	93.75	93.75	92.5926	93.1034	92.1053	93.75	92.8571	93.75	94.5946	92.8571	92.3077	92.3077	94.8718	93.0233
3	91.1765	90.2439	94.7368	93.75	96	94.1176	96.5517	93.75	88.2353	90	88.2353	88.8889	95.4545	93.75	90.9091	92
4	90.2374	89.3084	93.8158	92.8198	95.0909	93.201	95.5934	92.7935	87.4077	89.1795	87.3732	88.0444	94.5974	92.9352	90.0519	91.1
5	93.9024	93.5484	92.1053	93.0233	90.9091	91.6667	95.8333	95.6522	82.7586	82.0513	86.2069	84.4444	85.7143	81.4815	85.7143	90
Trypan Blue Viability Data
Raw viability percentage values obtained by trypan blue staining of resting CD4⁺ T cells.
Viability assessed daily from day 1 to day 5 post-reactivation.
Each data point represents two independent counts per condition.
Data includes viability (%) for each condition, with comparisons between:
8-GRev_IRES_Nef-infected cells
9-GRev_IRES_Nef-infected cells
Comparing Latency reversing agent (LRA) treatment vs. DMSO vehicle control

## Sheet: S6 Fig
SNP	Subtype A	Subtype B	Subtype C	Subtype CFR AG	Subtype CFR AE	Subtype G
C	100	99.9	99.4	98.5	99.9	11.99
T	0	0.1	0.6	1.5	0.1	88.01
C7214T SNP Frequency Data
Tables summarizing the nucleotide composition at position 7214, showing the proportion of sequences with cytidine (C) vs. thymidine (T).
Breakdown of sequence counts per subtype, including:
Subtype A (n=96)
Subtype B (n=70,689)
Subtype C (n=29,733)
Subtype G (n=603)
CRF_AE (n=10,059)
CRF_AG (n=1,242)
