# Supplementary material for: Rev-RRE activity modulates HIV-1 replication and latency reactivation: Implications for viral persistence and cure strategies
Source: PLoS Pathog. 2025 May 15;21(5):e1012885. doi: 10.1371/journal.ppat.1012885 (PMC12080775; doi:10.1371/journal.ppat.1012885)
Supplement: S1 File — These files contain the Rev coding exon 1 sequences in the native position, and complete Rev sequences in the Rev-IRES Nef cassette, of the integrated proviruses from the virus infections as indicated. (ZIP) [file ppat.1012885.s013.zip]

Archive with 2 entries (2 files):
- S1 file zipped ABI/Raw ABI files_for Rev in IRES_Nef region Seq Day 10.zip
- S1 file zipped ABI/Raw ABI files_for S3 Fig.zip
