# Supplementary material for: Rev-RRE activity modulates HIV-1 replication and latency reactivation: Implications for viral persistence and cure strategies
Source: PLoS Pathog. 2025 May 15;21(5):e1012885. doi: 10.1371/journal.ppat.1012885 (PMC12080775; doi:10.1371/journal.ppat.1012885)
Supplement: S2 File — These files contain RRE sequences of the integrated proviruses from the virus infections as indicated. (ZIP) [file ppat.1012885.s014.zip]

Archive with 1 entries (1 files):
- S2 file zipped ABI/Raw ABI files_for Fig 3.zip
